# Supplementary material for: Implementation of two policies to extend maternity leave and further restrict marketing of breast milk substitutes in Vietnam: a qualitative study
Source: Health Policy Plan. 2021 Sep 18;37(4):472–82. doi: 10.1093/heapol/czab116 (PMC9006067; doi:10.1093/heapol/czab116)
Supplement: czab116_Supp [file czab116_supp.zip]

Archive with 1 entries (1 files):
- Supp data. interview guides.docx
